# Supplementary material for: Biocontrol Strategy of Listeria monocytogenes in Ready-to-Eat Pork Cooked Ham Using Peptic Hydrolysates of Porcine Hemoglobin
Source: Foods. 2024 Jul 29;13(15):2394. doi: 10.3390/foods13152394 (PMC11311599; doi:10.3390/foods13152394)
Supplement: Supplementary file 1 [file foods-13-02394-s001.zip]

Archive with 1 entries (1 files):
- foods-3081769-supplementary.pdf
